# Supplementary material for: Comparative Proteomic Analysis of Exosomes Derived from Patients Infected with Non-Tuberculous Mycobacterium and Mycobacterium tuberculosis
Source: Microorganisms. 2023 Sep 17;11(9):2334. doi: 10.3390/microorganisms11092334 (PMC10535683; doi:10.3390/microorganisms11092334)
Supplement: Supplementary file 1 [file microorganisms-11-02334-s001.zip]

Archive with 1 entries (1 files):
- microorganisms-2594369-supplementary.pdf
